# Supplementary material for: Test, Treat, Repopulate™ method reduces red complex bacteria and stabilizes the oral microbiome
Source: Front Dent Med. 2026 May 29;7:1839034. doi: 10.3389/fdmed.2026.1839034 (PMC13260399; doi:10.3389/fdmed.2026.1839034)
Supplement: Supplementary Table S1 — Cohort participant data including age, sex, days between the pre- and post-treatment salivary diagnostic tests, and quantitative and qualitative target data. For bacterial and fungal targets, ND indicates the target was not detected or below the limit of quantification for the sample; quantitative data are shown in copies/mL of saliva. For viral targets “+” indicates the target was detected while “-” indicates the target was absent from the sample. [file Table1.xlsx]

## Sheet: Sheet1
Study Participant	Participant Data			Aggregatibacter actinomycetemcomitans		Porphyromonas gingivalis		Treponema denticola		Tannerella forsythia		Prevotella intermedia		Campylobacter rectus		Fusobacterium nucleatum		Fusobacterium nucleatum subsp. Animalis		Eikenella corrodens		Streptococcus mutans		Candida albicans		Streptococcus sanguinis		Herpes simplex virus 1 (HSV-1)		Herpes simplex virus 2 (HSV-2)		Cytomegalovirus		Epstein Barr Virus
	Sex	Age	Days between Pre & Post-test	Before	After	Before	After	Before	After	Before	After	Before	After	Before	After	Before	After	Before	After	Before	After	Before	After	Before	After	Before	After	Before	After	Before	After	Before	After	Before	After
1	Female	33	51	ND	ND	ND	ND	22790	ND	7618	ND	2200000	ND	ND	ND	7091000	ND	382200	ND	36300	29900	ND	ND	ND	ND	617900	1939000	-	-	-	-	-	-	-	-
2	Male	33	48	ND	ND	ND	ND	77490	ND	191900	1282	9999999	ND	21830	ND	5804000	ND	830300	ND	36130	86060	ND	ND	ND	ND	1680000	2011000	-	-	-	-	-	-	+	+
3	Male	23	274	ND	ND	ND	ND	ND	ND	5943	ND	1990000	ND	ND	ND	877800	1544000	41180	271600	23790	331100	ND	ND	ND	ND	67430	6247000	-	-	-	-	-	-	-	-
4	Female	31	25	ND	ND	ND	ND	107900	ND	436300	ND	818500	ND	ND	ND	13010000	90090	1549000	ND	53630	101500	ND	ND	ND	ND	3131000	1162000	-	-	-	-	-	-	-	+
5	Male	39	80	ND	ND	ND	ND	426300	356	119900	2790	ND	ND	ND	ND	2766000	125700	74260	ND	16740	401600	ND	ND	ND	ND	573300	ND	-	-	-	-	-	-	+	+
6	Female	72	83	ND	ND	ND	ND	ND	ND	9999999	48030	ND	ND	9999999	7806	99999999	ND	9999999	ND	3237000	511800	1056000	ND	ND	ND	9999999	9999999	-	-	-	-	-	-	-	+
7	Male	44	105	ND	ND	ND	ND	9999999	ND	9999999	ND	9999999	4851	6265000	ND	99999999	ND	6324000	ND	2974000	296500	ND	ND	ND	ND	9999999	9982000	-	-	-	-	-	-	+	+
8	Male	35	71	ND	ND	ND	ND	61100	784	ND	ND	6693000	ND	23910	ND	8665000	ND	ND	ND	79800	3766	101100	ND	ND	1256	1294000	7123	-	-	-	-	-	-	-	-
9	Female	67	133	ND	ND	ND	ND	ND	ND	1308000	ND	ND	ND	20900	ND	95080000	ND	2487000	ND	1780000	1280	148900	ND	ND	ND	9999999	2886000	-	-	-	-	-	-	-	-
10	Male	66	70	ND	ND	ND	ND	8013000	903	5521000	12240	9999999	ND	3280000	ND	81550000	ND	4742000	11420	9999999	ND	491700	ND	ND	ND	9999999	9999999	-	-	-	-	-	-	-	-
11	Male	48	64	ND	ND	ND	ND	ND	ND	4010000	ND	4659	ND	811300	639	41580000	ND	7229000	ND	161200	26750	2204000	76810	ND	2976	1542000	2038000	-	-	-	-	-	-	-	-
12	Male	47	82	ND	ND	ND	ND	9999999	ND	9999999	ND	9999999	ND	54670	ND	32890000	ND	2060000	ND	654200	27420	ND	ND	ND	ND	735700	ND	-	-	-	-	-	-	+	-
13	Male	40	90	ND	ND	ND	ND	4974000	ND	5577000	ND	ND	ND	1949	ND	99999999	ND	2238000	ND	1964000	471700	ND	ND	ND	ND	9999999	2588000	-	-	-	-	-	-	+	-
14	Female	79	57	ND	ND	ND	ND	ND	ND	9999999	ND	ND	ND	ND	ND	61100000	ND	684200	ND	409000	1131000	67890	ND	ND	ND	961600	9999999	-	-	-	-	+	-	-	+
15	Female	61	78	ND	ND	ND	ND	ND	ND	942400	ND	ND	ND	ND	ND	10470000	ND	10860	ND	10440	ND	3164000	ND	ND	ND	9009000	ND	-	-	-	-	-	-	+	-
16	Female	70	209	ND	ND	9999999	ND	1092000	ND	454000	ND	9999999	ND	79370	ND	6617000	66080000	183300	ND	125200	5967000	ND	ND	ND	ND	476500	9999999	-	-	-	-	+	-	-	+
17	Male	52	84	ND	ND	ND	ND	ND	ND	484200	2632	ND	3219	9044	681	14250000	300300	220800	ND	160200	833900	ND	ND	ND	ND	1447000	9999999	-	-	-	-	-	-	-	+
18	Male	42	44	ND	ND	ND	ND	167700	ND	222800	ND	ND	ND	ND	ND	23810000	ND	72300	ND	1404000	1651	ND	ND	3971	9185	320900	391300	-	-	-	-	-	-	-	-
19	Male	61	56	ND	ND	ND	ND	690600	ND	6473000	ND	ND	ND	ND	ND	74130000	ND	ND	ND	54420	486700	197800	ND	ND	ND	1844000	9999999	-	-	-	-	-	-	+	+
20	Female	24	39	ND	ND	ND	ND	1497000	ND	345300	ND	3546000	3315	35040	ND	45910000	ND	4920000	ND	630500	1804000	2207000	ND	ND	ND	6526000	4280000	-	-	-	-	-	-	-	-
21	Male	39	85	ND	ND	9999999	ND	484500	ND	467700	ND	9048000	ND	202100	ND	710500	1923000	ND	427100	76800	142700	ND	ND	ND	ND	273700	864100	-	-	-	-	+	+	-	-
22	Male	30	44	ND	ND	1352000	ND	420000	ND	528800	ND	9999999	ND	5967	ND	6688000	ND	362100	ND	106500	236800	ND	ND	ND	ND	2149000	749000	-	-	-	-	-	-	-	-
23	Female	43	62	ND	ND	9999999	ND	3478000	ND	6673000	ND	9999999	ND	114500	ND	31460000	ND	2687000	ND	334700	925400	ND	ND	ND	ND	2097000	6638	-	-	-	-	-	-	-	-
24	Male	64	59	ND	ND	ND	5979000	339800	ND	1738000	ND	ND	ND	4848	ND	77280000	ND	9999999	ND	9999999	1303000	ND	ND	ND	ND	1418000	ND	-	-	-	-	-	-	+	-
25	Female	34	99	2936000	ND	ND	ND	862700	ND	1688000	10390	9999999	2664	35670	ND	43270000	ND	734000	ND	57230	17810	446100	ND	ND	ND	9999999	9999999	-	-	-	-	-	-	-	+
26	Female	40	67	ND	ND	ND	ND	264400	ND	152500	ND	9999999	ND	7651	ND	1864000	ND	31260	ND	7849	23230	ND	ND	ND	ND	438200	8556000	-	-	-	-	-	-	-	-
27	Female	54	26	ND	ND	ND	ND	4641000	ND	2201000	1802	ND	ND	328700	ND	17200000	ND	909500	ND	298700	ND	2084000	ND	ND	2833	5694000	2451000	-	-	-	-	-	+	-	-
28	Male	61	35	ND	ND	ND	ND	ND	ND	4126000	ND	ND	ND	ND	ND	99999999	ND	9999999	15050	3587000	1212000	2966000	ND	1790	1692	9999999	1368000	-	-	-	-	-	+	-	-
29	Female	54	91	ND	ND	ND	ND	23000	1100	ND	ND	ND	ND	ND	ND	1290000	ND	256000	ND	ND	ND	ND	ND	ND	ND	386000	ND	-	-	-	-	+	-	-	-
30	Male	52	91	ND	ND	ND	ND	310900	ND	ND	ND	ND	ND	ND	ND	4360000	ND	587000	ND	14400	ND	ND	ND	ND	ND	704000	ND	+	-	-	-	-	-	-	-
31	Female	46	42	ND	ND	ND	ND	222700	ND	57300	ND	ND	ND	ND	ND	17020000	60000	1208000	12000	1015700	ND	2047000	ND	22000	ND	281000	ND	-	-	-	-	+	+	-	-
32	Female	48	55	ND	ND	ND	ND	3300	2100	30000	ND	ND	ND	ND	ND	3140000	ND	315000	ND	86700	ND	ND	ND	ND	2800	440000	2968000	-	-	-	-	+	+	-	-
33	Male	49	199	ND	ND	ND	ND	1927800	ND	1158700	2635	ND	1588	ND	ND	31350000	407300	4226000	ND	3858800	14920	159000	ND	1600	ND	8347000	151800	-	+	-	-	-	-	-	-
34	Male	66	38	ND	ND	ND	ND	137000	ND	271000	ND	2164000	ND	14000	ND	18920000	ND	1845000	ND	141000	215500	ND	ND	3000	ND	776000	2951000	-	-	-	-	+	+	-	-
35	Female	53	99	ND	ND	ND	ND	34000	ND	ND	ND	1034000	ND	ND	ND	840000	ND	70000	ND	1228000	244200	190000	ND	ND	ND	9999999	9999999	-	-	-	-	+	-	-	-
36	Female	31	137	ND	ND	ND	ND	945500	ND	1814500	ND	9999999	ND	265400	ND	4240000	ND	31000	ND	38200	5490000	ND	ND	ND	ND	9999999	9999999	-	-	-	-	-	+	-	-
37	Male	54	58	ND	ND	9999999	ND	795800	ND	401400	ND	ND	ND	ND	ND	12380000	ND	2130000	ND	138800	139100	1050000	ND	ND	ND	903000	1775000	-	-	-	-	+	+	-	-
38	Female	59	53	ND	ND	6348000	ND	ND	ND	106100	ND	ND	ND	ND	ND	687900	ND	450700	ND	75930	34500	ND	ND	ND	ND	2049000	798500	-	-	-	-	-	-	-	-
